# Supplementary material for: Neural correlates of the improvement of cognitive performance resulting from enhanced sense of competence: A magnetoencephalography study
Source: PLoS One. 2021 Jul 23;16(7):e0255272. doi: 10.1371/journal.pone.0255272 (PMC8301610; doi:10.1371/journal.pone.0255272)
Supplement: S1 File — Code for the 1-back Stroop task in Opensesame format. (ZIP) [file pone.0255272.s001.zip]

Archive with 1 entries (1 files):
- S1_File.osexp
